# Supplementary material for: Rice Bran Supplementation Ameliorates Gut Dysbiosis and Muscle Atrophy in Ovariectomized Mice Fed with a High-Fat Diet
Source: Nutrients. 2023 Aug 9;15(16):3514. doi: 10.3390/nu15163514 (PMC10458250; doi:10.3390/nu15163514)
Supplement: Supplementary file 1 [file nutrients-15-03514-s001.zip]

Archive with 1 entries (1 files):
- nutrients-2521427-supplementary.pdf
